# Supplementary material for: The genome of common long-arm octopus Octopus minor
Source: Gigascience. 2018 Sep 25;7(11):giy119. doi: 10.1093/gigascience/giy119 (PMC6279123; doi:10.1093/gigascience/giy119)
Supplement: Supplemental Files [file giy119_supplemental_files.zip]

Archive with 2 entries (2 files):
- GIGA_Additional file 1_Table_R2.docx
- Supplementary text_commands.docx
